# Supplementary material for: Shank3 Transgenic and Prenatal Zinc-Deficient Autism Mouse Models Show Convergent and Individual Alterations of Brain Structures in MRI
Source: Front Neural Circuits. 2019 Feb 22;13:6. doi: 10.3389/fncir.2019.00006 (PMC6395436; doi:10.3389/fncir.2019.00006)
Supplement: TABLE S1 — Raw volume data and statistics for Figures 2, 3. [file Table_1.xlsx]

## Sheet: Figure 2
	abbreviation list: CTRL = control, L = left, PZD = prenatal zinc deficient, R = right, SD = standard deviation, SEM = standard error of the mean, Shank3+/- = Shank3 heterozygous, Shank3-/- = Shank3 knockout, TBV = total brain volume
Figure 2(A)
TBV																p-values
early	CTRL L	PZD L	Shank3+/- L	Shank3-/- L		CTRL R	PZD R	Shank3+/- R	Shank3-/- R		CTRL total	PZD total	Shank3+/- total	Shank3-/- total
	232.355	227.259	207.574	192.002		235.269	219.005	228.651	229.204		467.624	446.264	436.225	421.206		CTRL L vs, PZD L	>0.9999
	216.953	227.996	240.247	183.63		234.489	247.708	221.554	190.998		451.442	475.704	461.801	374.628		CTRL L vs, Shank3+/- L	>0.9999
	198.989	213.88	225.748	208.336		222.435	218.991	224.918	206.516		421.425	432.871	450.667	414.852		CTRL L vs, Shank3-/- L	0,5121
	218.386	225.063	228.545	191.236		230.846	220.118	212.747	234.345		449.232	445.181	441.292	425.581
	207.092	200.348	228.423	205.346		228.868	212.844	212.602	210.88		435.96	413.191	441.025	416.225		CTRL R vs, PZD R	>0.9999
	223.122	224.801	213.361	211.776		223.794	205.975	216.198	213.191		446.916	430.776	429.559	424.967		CTRL R vs, Shank3+/- R	>0.9999
	208.876	216.06	214.596	223.331		223.637	204.087	209.615	241.887		432.513	420.148	424.211	465.219		CTRL R vs, Shank3-/- R	0,8916
	198.991	209.249	232.666	210.865		239.442	212.667	215.087	217.582		438.433	421.915	447.753	428.447
	219.953		220.166	204.363		224.075		226.069	214.064		444.028		446.235	418.427		CTRL total vs, PZD total	>0.9999
	213.517		211.397			231.224		230.022			444.741		441.418			CTRL total vs, Shank3+/- total	>0.9999
	209.907		213.87			227.25		212.69			437.156		426.559			CTRL total vs, Shank3-/- total	0,0109	*
	206.723		198.396			215.121		218.992			421.845		417.388
	208.725					219.794					428.519
	198.816					234.607					433.423
	241.524					185.872					427.396
	211.233					233.035					444.268
	206.05					226.454					432.504
Mean value	213.012	218.082	219.582	203.432		225.66	217.674	219.095	217.63		438.672	435.756	438.678	421.061
Variance	126.366	86.3332	129.279	135.662		136.177	160.174	44.7596	212.506		129.514	346.571	144.693	473.894
SD	11.2413	9.29156	11.3701	11.6474		11.6695	12.656	6.69026	14.5776		11.3804	18.6164	12.0288	21.7691
SEM	2.72641	3.28506	3.28226	3.88246		2.83026	4.47456	1.93131	4.85919		2.76015	6.58189	3.47242	7.25637
																p-values
late	CTRL L	PZD L	Shank3+/- L	Shank3-/- L		CTRL R	PZD R	Shank3+/- R	Shank3-/- R		CTRL total	PZD total	Shank3+/- total	Shank3-/- total
	228.507	230.046	234.027	227.04		240.781	243.288	232.063	225.236		469.288	473.334	466.09	452.275		CTRL L vs, PZD L	>0,9999
	224.804	230.29	231.281	184.83		239.411	250.765	239.253	230.105		464.214	481.055	470.535	414.935		CTRL L vs, Shank3+/- L	0,6485
	222.809	224.777	211.741	224.003		205.035	230.095	249.144	221.43		427.844	454.872	460.885	445.433		CTRL L vs, Shank3-/- L	>0,9999
	251.617	225.775	230.357	219.758		223.196	239.291	241.648	229.372		474.813	465.066	472.005	449.13
	221.698	236.073	221.466	216.206		231.09	237.868	230.965	236.836		452.788	473.942	452.431	453.042		CTRL R vs, PZD R	>0,9999
	233.541	215.244	214.546	215.18		228.669	242.382	242.006	241.719		462.21	457.626	456.552	456.898		CTRL R vs, Shank3+/- R	0,9654
	227.976	223.675	236.363	240.862		237.919	222.439	241.053	246.394		465.895	446.115	477.416	487.256		CTRL R vs, Shank3-/- R	>0,9999
	211.539	224.153	210.234	232.792		255.644	219.272	252.234	226.417		467.183	443.425	462.468	459.209
	226.517	223.579	222.257	226.813		251.129	225.741	226.494	229.375		477.646	449.32	448.751	456.188		CTRL total vs, PZD total	>0,9999
	234.937		218.873			244.467		242.541			479.404		461.414			CTRL total vs, Shank3+/- total	>0,9999
	230.879		200.326			235.372		245.532			466.251		445.857			CTRL total vs, Shank3-/- total	0,6697
	218.817		208.708			224.36		231.523			443.176		440.231
	227.175					226.018					453.193
	240.974					226.543					467.518
	214.104					234.76					448.864
	222.845					230.481					453.326
	223.509					230.953					454.463
Mean value	227.191	225.957	220.015	220.832		233.284	234.571	239.538	231.876		460.475	460.528	459.553	452.707
Variance	86.8956	29.7926	117.957	219.916		128.371	101.294	56.2591	58.9923		165.233	161.351	115.712	306.481
SD	9.32178	5.45826	10.8608	14.8296		11.3301	10.0645	7.5006	7.68065		12.8543	12.7024	10.7569	17.5066
SEM	2.26086	1.81942	3.13524	4.94319		2.74795	3.35484	2.16524	2.56022		3.11762	4.23414	3.10526	5.83553
Figure 2 (B)
Cerebellum																p-values
early	CTRL L	PZD L	Shank3+/- L	Shank3-/- L		CTRL R	PZD R	Shank3+/- R	Shank3-/- R		CTRL total	PZD total	Shank3+/- total	Shank3-/- total
	24.9636	29.0038	25.1136	24.8744		29.1276	24.0766	27.2228	28.502		54.0912	53.0804	52.3364	53.3764		CTRL L vs, PZD L	>0,9999
	23.272	28.0988	30.1314	23.221		35.123	28.5828	28.0806	21.2078		58.395	56.6816	58.212	44.4288		CTRL L vs, Shank3+/- L	0,0496	*
	24.7088	26.2406	25.3924	29.7146		27.7334	27.344	30.8706	23.8994		52.4422	53.5846	56.263	53.614		CTRL L vs, Shank3-/- L	0,9137
	26.1394	29.6796	27.8606	23.9148		30.9714	25.2314	27.368	30.8808		57.1108	54.911	55.2286	54.7956
	25.6872	18.5506	28.2548	28.1044		30.4798	28.4096	29.7954	25.2262		56.167	46.9602	58.0502	53.3306		CTRL R vs, PZD R	0,6573
	31.2012	23.3336	27.5404	28.9338		26.0714	28.2356	25.7118	24.6666		57.2726	51.5692	53.2522	53.6004		CTRL R vs, Shank3+/- R	0,1780
	23.765	22.8496	28.9306	29.8216		28.4502	27.126	23.1296	30.7802		52.2152	49.9756	52.0602	60.6018		CTRL R vs, Shank3-/- R	0,0682
	22.7188	23.0704	32.0094	26.6752		31.9704	26.5568	23.9616	22.3664		54.6892	49.6272	55.971	49.0416
	26.3098		29.252	24.8352		27.2944		26.2994	25.7022		53.6042		55.5514	50.5374		CTRL total vs, PZD total	0,7599
	22.8906		26.9938			30.267		26.4628			53.1576		53.4566			CTRL total vs, Shank3+/- total	>0,9999
	24.6652		27.6612			30.7292		23.5748			55.3944		51.236			CTRL total vs, Shank3-/- total	>0,9999
	22.5616		25.0374			28.6114		26.2176			51.173		51.255
	21.0662					29.016					50.0822
	23.0954					27.9956					51.091
	29.6972					22.4786					52.1758
	25.578					28.4606					54.0386
	26.927					26.1872					53.1142
Mean value	25.0145	25.1034	27.8481	26.6772		28.8804	26.9453	26.5579	25.9146		53.895	52.0487	54.406	52.5918
Variance	6.32114	12.7131	4.0088	5.82905		7.17901	2.24999	5.06652	10.657		5.23734	8.67051	5.63737	17.2999
SD	2.51419	3.56554	2.0022	2.41434		2.67937	1.5	2.25089	3.26451		2.28852	2.94457	2.37431	4.15932
SEM	0.60978	1.26061	0.577985	0.804781		0.649842	0.530329	0.649777	1.08817		0.555048	1.04106	0.685406	1.38644
																p-values
late	CTRL L	PZD L	Shank3+/- L	Shank3-/- L		CTRL R	PZD R	Shank3+/- R	Shank3-/- R		CTRL total	PZD total	Shank3+/- total	Shank3-/- total
	26.0074	30.2618	29.7362	27.5588		31.5258	25.6492	26.1076	32.245		57.5332	55.911	55.8438	59.8038		CTRL L vs, PZD L	>0,9999
	28.5794	27.6014	27.5628	22.2912		30.5956	28.3336	31.7654	28.997		59.175	55.935	59.3282	51.2882		CTRL L vs, Shank3+/- L	>0,9999
	28.1006	28.511	28.0418	27.6818		27.2392	27.5444	31.424	29.8428		55.3398	56.0554	59.4658	57.5246		CTRL L vs, Shank3-/- L	>0,9999
	34.2998	28.6586	29.949	27.6128		24.6296	27.8182	30.0854	28.1466		58.9294	56.4768	60.0344	55.7594
	27.1658	25.6376	28.2152	29.2236		30.166	30.7438	29.1922	29.3104		57.3318	56.3814	57.4074	58.534		CTRL R vs, PZD R	0,7680
	31.4088	20.4932	26.4064	25.1578		28.7284	32.18	30.9364	30.7508		60.1372	52.6732	57.3428	55.9086		CTRL R vs, Shank3+/- R	>0,9999
	26.8322	26.0996	30.313	32.509		30.2922	26.5466	29.9938	29.4092		57.1244	52.6462	60.3068	61.9182		CTRL R vs, Shank3-/- R	>0,9999
	21.943	27.3298	26.1844	29.4056		35.205	25.5414	29.3726	22.154		57.148	52.8712	55.557	51.5596
	27.0898	25.7808	25.9754	27.9336		29.517	27.5652	26.2768	28.3778		56.6068	53.346	52.2522	56.3114		CTRL total vs, PZD total	0,9768
	23.5186		25.3968			33.2636		29.9762			56.7822		55.373			CTRL total vs, Shank3+/- total	>0,9999
	26.0628		22.2336			30.1244		31.3126			56.1872		53.5462			CTRL total vs, Shank3-/- total	>0,9999
	24.3258		26.5128			27.4458		28.1338			51.7716		54.6466
	22.3964					30.2222					52.6186
	29.0472					24.998					54.0452
	23.6614					29.9482					53.6096
	24.6182					30.2978					54.916
	26.6398					29.6482					56.288
Mean value	26.5704	26.7082	27.2106	27.7082		29.6381	27.9914	29.5481	28.8037		56.2085	54.6996	56.7587	56.512
Variance	9.55284	6.87437	4.75828	7.12852		6.37937	4.35828	3.23692	6.91177		4.90021	2.70187	6.44191	10.8847
SD	3.09077	2.6219	2.18135	2.66993		2.52574	2.08765	1.79914	2.62902		2.21364	1.64374	2.53809	3.29919
SEM	0.749621	0.873967	0.629701	0.889976		0.612582	0.695883	0.519368	0.876341		0.536887	0.547912	0.732684	1.09973
Figure 2 (C)
Cortex thickness																															p-values
early	CTRL L1	PZD L1	Shank3+/- L1	Shank3-/- L1		CTRL L2	PZD L2	Shank3+/- L2	Shank3-/- L2		CTRL L3	PZD L3	Shank3+/- L3	Shank3-/- L3		CTRL R1	PZD R1	Shank3+/- R1	Shank3-/- R1		CTRL R2	PZD R2	Shank3+/- R2	Shank3-/- R2		CTRL R3	PZD R3	Shank3+/- R3	Shank3-/- R3
	1.366	1.515	1.481	1.421		1.107	1.122	1.11	1.076		0.9448	0.928	0.9364	0.8756		1.365	1.544	1.417	1.469		1.051	1.144	1.102	1.076		0.9448	0.8642	0.9107	0.8799		CTRL L1 vs. PZD L1	>0,9999
	1.419	1.298	1.471	1.41		1.182	1.019	1.209	0.9621		0.9182	0.8972	0.9046	0.8795		1.522	1.296	1.419	1.496		1.154	1.019	1.107	1.023		0.9983	0.8642	0.9707	0.7888		CTRL L1 vs. Shank3+/- L1	0,2822
	1.393	1.361	1.436	1.522		1.023	1.149	1.204	1.128		0.8657	0.8642	0.999	0.8721		1.391	1.358	1.423	1.432		1.023	1.236	1.081	1.105		0.8924	0.9264	0.9739	0.9163		CTRL L1 vs. Shank3-/- L1	>0,9999
	1.47	1.483	1.426	1.425		1.233	1.205	1.286	1.133		0.9969	0.9259	0.8545	0.9107		1.469	1.451	1.419	1.417		1.207	1.204	1.24	1.049		1.023	0.9259	0.9182	0.9477
	1.418	1.364	1.478	1.499		1.049	1.208	1.217	1.058		0.9448	0.9477	0.9763	0.9735		1.548	1.443	1.393	1.496		1.076	1.154	1.131	1.129		0.9448	0.8924	0.8657	0.9973		CTRL L2 vs. PZD L2	>0,9999
	1.366	1.604	1.444	1.377		0.9448	1.288	1.133	1.032		0.8924	0.8657	0.8756	0.8653		1.417	1.574	1.417	1.368		1.049	1.208	1.077	1.023		0.892	0.9448	0.8954	0.7649		CTRL L2 vs. Shank3+/- L2	0,4326
	1.403	1.522	1.471	1.522		1.191	1.128	1.023	1.103		0.9107	0.971	0.9058	0.9983		1.26	1.522	1.266	1.548		1.185	1.181	1.029	1.076		0.9459	1.023	0.9535	0.9197		CTRL L2 vs. Shank3-/- L2	0,3081
	1.421	1.37	1.445	1.481		1.055	1.11	1.129	1.195		0.8432	0.9016	0.8954	1.032		1.417	1.496	1.469	1.551		1.076	1.077	1.102	1.313		0.8395	0.815	0.8395	0.9707
	1.445		1.606	1.421		1.076		1.303	1.052		0.9973		0.9931	0.9795		1.548		1.574	1.47		1.102		1.47	1.077		0.9186		1.076	1.006		CTRL L3 vs. PZD L3	>0,9999
	1.417		1.574			1.181		1.259			0.9969		0.9444			1.445		1.58			1.128		1.185			0.9182		1.006			CTRL L3 vs. Shank3+/- L3	>0,9999
	1.364		1.495			1.128		1.259			0.892		0.8693			1.365		1.523			1.049		1.183			0.9448		0.9242			CTRL L3 vs. Shank3-/- L3	>0,9999
	1.536		1.507			1.266		1.217			1.026		0.9735			1.582		1.524			1.183		1.185			1.102		0.9444
	1.325					1.243					0.8469					1.445					1.233					0.9739					CTRL R1 vs. PZD R1	>0,9999
	1.471					1.159					0.9163					1.417					1.105					0.9058					CTRL R1 vs. Shank3+/- R1	>0,9999
	1.429					1.165					0.9721					1.366					1.103					0.9448					CTRL R1 vs. Shank3-/- R1	>0,9999
	1.418					1.155					0.9186					1.417					1.233					0.9721
	1.627					1.286					1.102					1.469					1.312					0.971					CTRL R2 vs. PZD R2	>0,9999
																															CTRL R2 vs. Shank3+/- R2	>0,9999
Mean value	1.429	1.44	1.486	1.453		1.144	1.154	1.196	1.082		0.9403	0.9127	0.9273	0.9318		1.438	1.461	1.452	1.472		1.133	1.153	1.158	1.097		0.9489	0.907	0.9399	0.9101		CTRL R2 vs. Shank3-/- R2	>0,9999
SD	0.07065	0.1057	0.05456	0.05348		0.09223	0.0805	0.08223	0.06737		0.06844	0.03771	0.05019	0.06403		0.08121	0.09476	0.08807	0.05982		0.08111	0.07281	0.1148	0.08823		0.05874	0.0632	0.06349	0.08568
SEM	0.01713	0.03736	0.01575	0.01783		0.02237	0.02846	0.02374	0.02246		0.0166	0.01333	0.01449	0.02134		0.0197	0.0335	0.02542	0.01994		0.01967	0.02574	0.03313	0.02941		0.01425	0.02234	0.01833	0.02856		CTRL R3 vs. PZD R3	>0,9999
																															CTRL R3 vs. Shank3+/- R3	>0,9999
																															CTRL R3 vs. Shank3-/- R3	>0,9999
																															p-values
late	CTRL L1	PZD L1	Shank3+/- L1	Shank3-/- L1		CTRL L2	PZD L2	Shank3+/- L2	Shank3-/- L2		CTRL L3	PZD L3	Shank3+/- L3	Shank3-/- L3		CTRL R1	PZD R1	Shank3+/- R1	Shank3-/- R1		CTRL R2	PZD R2	Shank3+/- R2	Shank3-/- R2		CTRL R3	PZD R3	Shank3+/- R3	Shank3-/- R3
	1.295	1.344	1.556	1.393		1.029	1.136	1.217	1.078		0.7364	0.892	0.9503	0.9931		1.252	1.418	1.417	1.393		1	1.155	1.26	1.154		0.7875	0.8395	0.9459	0.9444		CTRL L1 vs. PZD L1	>0,9999
	1.313	1.316	1.347	1.365		1	1.023	1.061	1.286		0.8721	0.8935	0.9016	0.8395		1.338	1.469	1.423	1.522		1.076	1.051	1.024	1.285		0.768	0.8395	0.9477	0.8657		CTRL L1 vs. Shank3+/- L1	>0,9999
	1.339	1.269	1.417	1.391		0.9448	1.055	1.05	0.9448		0.8673	0.9459	0.9186	0.8399		1.418	1.34	1.444	1.365		0.8657	1.103	1.128	0.9216		0.815	0.9186	0.9707	0.9016		CTRL L1 vs. Shank3-/- L1	>0,9999
	1.313	1.392	1.314	1.364		0.9444	1.019	1.076	1.181		0.8432	0.8951	0.9197	0.8399		1.391	1.389	1.338	1.469		1.023	1.019	1.102	1.154		0.8399	0.9573	0.8657	0.9182
	1.303	1.275	1.312	1.496		0.9316	1.053	1.081	1.156		0.8653	0.8998	0.9242	0.9459		1.314	1.394	1.391	1.575		0.9503	1.08	1.029	1.233		0.9216	0.8546	0.9444	0.9983		CTRL L2 vs. PZD L2	0,3991
	1.303	1.241	1.443	1.444		1.11	1.111	1.287	1.023		0.9216	0.8356	0.7875	0.8657		1.316	1.389	1.445	1.364		1.051	1.173	1.234	1.023		0.8924	0.8642	0.971	0.8395		CTRL L2 vs. Shank3+/- L2	0,4309
	1.318	1.484	1.444	1.419		1.236	1.3	1.207	1.129		0.8693	0.8664	0.9459	0.8133		1.366	1.512	1.495	1.443		1.181	1.235	1.233	1.183		0.8137	0.928	0.8935	0.8395		CTRL L2 vs. Shank3-/- L2	0,3718
	1.424	1.3	1.444	1.377		1.139	1.207	1.029	1.143		0.8497	0.8025	0.9242	0.9364		1.421	1.358	1.469	1.266		1.077	1.235	0.9444	1.009		0.9346	0.8647	0.9969	0.8981
	1.354	1.451	1.499	1.444		1.006	1.261	1.157	1.234		0.8284	0.9675	1	0.9182		1.34	1.391	1.47	1.548		1.078	1.214	1.076	1.233		0.8981	1	0.8935	0.9448		CTRL L3 vs. PZD L3	>0,9999
	1.237		1.338			0.9186		1.076			0.7649		0.8924			1.338		1.444			0.9969		1.023			0.892		0.8133			CTRL L3 vs. Shank3+/- L3	>0,9999
	1.328		1.451			0.9739		1.211			0.9197		0.7875			1.37		1.443			0.9983		1.076			0.8657		0.8395			CTRL L3 vs. Shank3-/- L3	>0,9999
	1.325		1.34			1.035		1.024			0.8411		0.8924			1.264		1.496			1.026		1.076			0.7888		0.9448
	1.37					1.113					0.8693					1.338					1.103					0.8924					CTRL R1 vs. PZD R1	>0,9999
	1.504					1.157					0.9477					1.497					1.181					0.9448					CTRL R1 vs. Shank3+/- R1	0,4541
	1.549					1.208					0.9197					1.574					1.208					0.892					CTRL R1 vs. Shank3-/- R1	0,6722
	1.576					1.128					0.9242					1.496					1.209					0.892
	1.444					1.26					0.8756					1.496					1.34					0.9216					CTRL R2 vs. PZD R2	0,4656
																															CTRL R2 vs. Shank3+/- R2	>0,9999
Mean value	1.37	1.341	1.409	1.41		1.067	1.129	1.123	1.131		0.8656	0.8887	0.9037	0.888		1.384	1.407	1.44	1.438		1.08	1.141	1.1	1.133		0.8682	0.8963	0.9189	0.9056		CTRL R2 vs. Shank3-/- R2	0,7410
SD	0.09596	0.08441	0.07817	0.04425		0.1108	0.1047	0.08826	0.1043		0.05529	0.05053	0.06165	0.06196		0.08898	0.05356	0.0443	0.1008		0.1149	0.08091	0.09757	0.1218		0.05546	0.05722	0.05716	0.05267
SEM	0.02327	0.02814	0.02257	0.01475		0.02687	0.0349	0.02548	0.03477		0.01341	0.01684	0.0178	0.02065		0.02158	0.01785	0.01279	0.03361		0.02787	0.02697	0.02817	0.04059		0.01345	0.01907	0.0165	0.01756		CTRL R3 vs. PZD R3	>0,9999
																															CTRL R3 vs. Shank3+/- R3	0,6291
																															CTRL R3 vs. Shank3-/- R3	>0,9999
Figure 2 (D)
Hippocampus																p-values
early	CTRL L	PZD L	Shank3+/- L	Shank3-/- L		CTRL R	PZD R	Shank3+/- R	Shank3-/- R		CTRL total	PZD total	Shank3+/- total	Shank3-/- total
	9.64687	9.40421	10.7409	9.98696		10.0441	9.21847	10.0816	9.90495		19.691	18.6227	20.8225	19.8919		CTRL L vs, PZD L	>0,9999
	10.947	9.29407	10.817	7.26559		10.5209	9.19474	10.2369	7.22048		21.4679	18.4888	21.0539	14.4861		CTRL L vs, Shank3+/- L	>0,9999
	8.73619	10.212	8.59613	8.26999		8.9262	10.3969	8.77556	8.13836		17.6624	20.6089	17.3717	16.4083		CTRL L vs, Shank3-/- L	0,1019
	11.1642	9.57679	8.82236	8.68826		9.70988	9.43166	9.42649	8.61086		20.874	19.0084	18.2488	17.2991
	11.1619	10.0898	9.53494	8.69557		10.6011	9.51277	9.23546	8.85251		21.763	19.6026	18.7704	17.5481		CTRL R vs, PZD R	>0,9999
	10.3628	10.0019	9.37373	8.43233		10.365	8.93824	9.49725	9.18056		20.7278	18.9402	18.871	17.6129		CTRL R vs, Shank3+/- R	>0,9999
	9.61313	8.78603	9.01013	9.0702		9.1557	9.26775	9.1107	9.63956		18.7688	18.0538	18.1208	18.7098		CTRL R vs, Shank3-/- R	>0,9999
	9.15334	8.63888	8.76724	7.77611		9.45675	9.75611	9.7839	9.40455		18.6101	18.395	18.5511	17.1807
	10.4584		8.45381	9.07954		9.99956		10.0485	9.38936		20.458		18.5023	18.4689		CTRL total vs, PZD total	>0,9999
	9.6255		9.23445			8.83339		9.63495			18.4589		18.8694			CTRL total vs, Shank3+/- total	>0,9999
	8.9334		8.82821			8.66812		9.06413			17.6015		17.8923			CTRL total vs, Shank3-/- total	0,0019	**
	8.47609		8.23489			8.84711		7.9695			17.3232		16.2044
	9.0531					8.6976					17.7507
	9.27934					9.29779					18.5771
	8.66565					9.11092					17.7766
	9.23119					9.48555					18.7167
	8.32309					9.03083					17.3539
Mean value	9.57831	9.50046	9.20115	8.58495		9.45591	9.46458	9.40541	8.9268		19.0342	18.965	18.6066	17.5117
Variance	0.806425	0.30193	0.624145	0.554007		0.389892	0.17585	0.371482	0.623325		2.11097	0.576311	1.6041	2.06169
SD	0.898012	0.549481	0.790029	0.744317		0.624414	0.419345	0.609493	0.789509		1.45292	0.759152	1.26653	1.43586
SEM	0.2178	0.194271	0.228062	0.248106		0.151443	0.148261	0.175945	0.26317		0.352385	0.268401	0.365616	0.478619
																p-values
late	CTRL L	PZD L	Shank3+/- L	Shank3-/- L		CTRL R	PZD R	Shank3+/- R	Shank3-/- R		CTRL total	PZD total	Shank3+/- total	Shank3-/- total
	10.3218	9.83227	11.8173	11.0251		10.6363	10.8499	11.1851	10.8768		20.9581	20.6822	23.0024	21.9019		CTRL L vs, PZD L	>0,9999
	9.89404	12.062	9.44168	9.13635		9.58646	11.7093	8.83249	8.78029		19.4805	23.7714	18.2742	17.9166		CTRL L vs, Shank3+/- L	>0,9999
	9.62303	10.6331	9.66926	9.58241		9.64508	9.50985	9.63653	9.3726		19.2681	20.1429	19.3058	18.955		CTRL L vs, Shank3-/- L	>0,9999
	10.674	11.0411	8.97547	9.48938		10.2382	10.0218	9.18517	9.55102		20.9122	21.0629	18.1606	19.0404
	11.9455	9.41827	9.44314	9.81101		10.9144	9.45945	9.60233	9.71167		22.8599	18.8777	19.0455	19.5227		CTRL R vs, PZD R	>0,9999
	10.186	9.74599	9.64733	10.0727		10.8831	9.22275	10.0923	8.82461		21.0691	18.9687	19.7396	18.8973		CTRL R vs, Shank3+/- R	>0,9999
	10.2276	9.86524	10.1513	10.2532		10.1153	8.85758	9.45551	10.1638		20.3429	18.7228	19.6068	20.4171		CTRL R vs, Shank3-/- R	>0,9999
	9.48555	10.01	8.93137	9.69885		9.9351	8.66239	9.72855	8.85791		19.4207	18.6724	18.6599	18.5568
	9.26168	9.45056	9.3708	9.82744		9.39791	10.2991	9.30375	8.95388		18.6596	19.7497	18.6745	18.7813		CTRL total vs, PZD total	>0,9999
	10.4448		9.07718			9.93589		9.3942			20.3807		18.4714			CTRL total vs, Shank3+/- total	0,9720
	9.67894		9.55237			9.48735		9.10676			19.1663		18.6591			CTRL total vs, Shank3-/- total	>0,9999
	9.27889		8.78051			8.91754		8.59028			18.1964		17.3708
	9.07931					9.36045					18.4398
	9.76928					9.91507					19.6844
	9.42458					8.72741					18.152
	9.51401					8.97547					18.4895
	8.60096					9.35662					17.9576
Mean value	9.84764	10.2287	9.57148	9.87739		9.76634	9.84359	9.50941	9.45474		19.614	20.0723	19.0809	19.3321
Variance	0.543767	0.668547	0.592024	0.258018		0.39791	0.860548	0.404099	0.451799		1.65231	2.39679	1.78788	1.238
SD	0.737405	0.817647	0.769431	0.507955		0.630801	0.927657	0.635688	0.67216		1.28542	1.54816	1.33712	1.11265
SEM	0.178847	0.272549	0.222116	0.169318		0.152992	0.309219	0.183507	0.224053		0.311761	0.516052	0.385992	0.370884

## Sheet: Figure 3
	abbreviation list: CTRL = control, L = left, PZD = prenatal zinc deficient, R = right, SD = standard deviation, SEM = standard error of the mean, Shank3+/- = Shank3 heterozygous, Shank3-/- = Shank3 knockout, TBV = total brain volume
Figure 3 (A)
Striatum																p-values
early	CTRL L	PZD L	Shank3+/- L	Shank3-/- L		CTRL R	PZD R	Shank3+/- R	Shank3-/- R		CTRL total	PZD total	Shank3+/- total	Shank3-/- total
	8.69243	9.57229	10.2879	10.2527		8.39857	9.9063	9.59771	9.60874		17.091	19.4786	19.8856	19.8614		CTRL L vs, PZD L	>0,9999
	8.50005	9.56149	10.5317	8.45955		7.71052	9.01811	9.83812	7.81785		16.2106	18.5796	20.3698	16.2774		CTRL L vs, Shank3+/- L	0,9781
	8.76521	9.46226	10.4771	8.94848		8.29654	8.80549	8.64979	8.73157		17.0617	18.2677	19.1269	17.6801		CTRL L vs, Shank3-/- L	>0,9999
	9.89392	10.0734	8.5887	9.43357		9.42154	9.59254	8.05072	8.99449		19.3155	19.6659	16.6394	18.4281
	10.1179	8.98864	8.98537	9.54056		9.48161	8.41669	8.19641	9.3735		19.5995	17.4053	17.1818	18.9141		CTRL R vs, PZD R	>0,9999
	10.1728	9.82665	9.24289	9.2646		9.81517	9.3609	9.1674	9.3933		19.988	19.1876	18.4103	18.6579		CTRL R vs, Shank3+/- R	>0,9999
	9.78964	9.25684	9.90304	10.604		9.29036	9.4248	10.0651	10.0295		19.08	18.6816	19.9682	20.6335		CTRL R vs, Shank3-/- R	>0,9999
	9.85432	9.80629	10.4384	10.0243		9.51716	9.03544	9.19406	9.76061		19.3715	18.8417	19.6325	19.7849
	9.99776		9.99979	9.2628		9.17606		10.1137	9.18967		19.1738		20.1135	18.4525		CTRL total vs, PZD total	0,9021
	9.2088		9.67522			8.82551		9.68018			18.0343		19.3554			CTRL total vs, Shank3+/- total	0,1040
	9.40691		9.47891			9.2979		8.88266			18.7048		18.3616			CTRL total vs, Shank3-/- total	0,9080
	8.52097		9.81675			8.86174		9.06311			17.3827		18.8799
	9.01249					7.97692					16.9894
	9.01395					8.58667					17.6006
	9.33008					8.51265					17.8427
	9.50479					9.09023					18.595
	9.39915					9.12836					18.5275
Mean value	9.3636	9.56848	9.78548	9.53229		8.90515	9.19503	9.20826	9.21102		18.2687	18.7635	18.9937	18.7433
Variance	0.287501	0.102849	0.353974	0.395042		0.320073	0.194819	0.427487	0.378653		1.1214	0.455318	1.25234	1.48218
SD	0.536191	0.320701	0.594957	0.628524		0.56575	0.441384	0.653825	0.615348		1.05896	0.674772	1.11908	1.21745
SEM	0.130045	0.113385	0.171749	0.209508		0.137215	0.156053	0.188743	0.205116		0.256836	0.238568	0.32305	0.405817
																p-values
late	CTRL L	PZD L	Shank3+/- L	Shank3-/- L		CTRL R	PZD R	Shank3+/- R	Shank3-/- R		CTRL total	PZD total	Shank3+/- total	Shank3-/- total
	9.44201	10.8019	11.5825	10.3816		9.18585	10.3109	10.9686	10.1499		18.6279	21.1128	22.5512	20.5315		CTRL L vs, PZD L	0,6766
	9.07144	11.2033	10.0102	8.59759		8.36663	10.7714	9.31185	8.22038		17.4381	21.9747	19.3221	16.818		CTRL L vs, Shank3+/- L	>0,9999
	9.09979	11.1376	9.29846	9.84262		8.34986	10.7466	9.21229	9.60154		17.4496	21.8842	18.5107	19.4442		CTRL L vs, Shank3-/- L	>0,9999
	9.57319	11.169	9.60187	9.99754		9.34481	10.5479	9.43178	9.7695		18.918	21.7169	19.0337	19.767
	11.9203	11.5174	9.66769	10.4907		11.0405	10.8098	9.58444	9.94523		22.9608	22.3272	19.2521	20.436		CTRL R vs, PZD R	0,5821
	10.2435	10.4062	10.332	10.1217		10.0691	9.91822	10.089	10.173		20.3125	20.3245	20.421	20.2948		CTRL R vs, Shank3+/- R	>0,9999
	11.2112	9.93094	11.1458	11.349		10.7486	10.1677	11.052	10.9596		21.9598	20.0987	22.1978	22.3086		CTRL R vs, Shank3-/- R	>0,9999
	11.0221	10.3298	10.7063	11.5947		9.82811	9.3366	10.2321	10.6222		20.8502	19.6664	20.9384	22.2169
	10.424	10.736	10.0195	9.97414		10.5275	9.9756	9.23715	9.96908		20.9516	20.7116	19.2566	19.9432		CTRL total vs, PZD total	0,0083	**
	10.6167		10.5197			9.82069		10.2663			20.4374		20.7859			CTRL total vs, Shank3+/- total	>0,9999
	9.97706		10.5233			9.09337		9.41591			19.0704		19.9392			CTRL total vs, Shank3-/- total	>0,9999
	9.61661		9.57217			9.22793		9.8091			18.8445		19.3813
	9.92408					9.2187					19.1428
	10.5009					10.2189					20.7198
	10.0612					8.87659					18.9378
	9.90574					9.46159					19.3673
	10.089					10.0272					20.1162
Mean value	10.1587	10.8036	10.2483	10.2611		9.61212	10.2872	9.88421	9.9345		19.7709	21.0908	20.1325	20.1956
Variance	0.528288	0.229213	0.431258	0.682544		0.561309	0.215361	0.380495	0.522757		2.04396	0.78626	1.49279	2.32796
SD	0.726834	0.478762	0.656703	0.826162		0.749205	0.46407	0.616843	0.723019		1.42967	0.886713	1.2218	1.52577
SEM	0.176283	0.159587	0.189574	0.275387		0.181709	0.15469	0.178067	0.241006		0.346746	0.295571	0.352703	0.508589
Figure 3 (B)
Globus pallidus																p-values
early	CTRL L	PZD L	Shank3+/- L	Shank3-/- L		CTRL R	PZD R	Shank3+/- R	Shank3-/- R		CTRL total	PZD total	Shank3+/- total	Shank3-/- total
	1.05874	0.935212	1.01835	0.8577		1.04569	0.940162	1.14863	0.796612		2.10442	1.87537	2.16697	1.65431		CTRL L vs, PZD L	>0,9999
	0.585	1.12275	1.0845	0.896175		0.850837	0.9972	0.94365	1.07662		1.43584	2.11995	2.02815	1.9728		CTRL L vs, Shank3+/- L	0,2992
	1.28767	1.13591	1.16235	0.859162		1.13603	1.17439	1.31704	1.14334		2.4237	2.3103	2.47939	2.0025		CTRL L vs, Shank3-/- L	>0,9999
	1.04839	1.12815	1.27226	1.28306		1.0575	1.10137	1.44034	1.48275		2.10589	2.22952	2.7126	2.76581
	0.98235	0.8676	1.10576	1.16077		1.12534	0.8361	1.24324	1.10329		2.10769	1.7037	2.349	2.26406		CTRL R vs, PZD R	>0,9999
	1.12039	0.919687	1.22209	1.0008		0.923512	0.968625	1.19396	1.12489		2.0439	1.88831	2.41605	2.12569		CTRL R vs, Shank3+/- R	0,8702
	0.974362	1.15177	1.15065	1.30376		1.05187	0.871762	1.27868	1.31164		2.02624	2.02354	2.42932	2.6154		CTRL R vs, Shank3-/- R	>0,9999
	1.14367	1.03905	1.15841	1.58153		1.46723	1.03309	1.30511	1.34955		2.6109	2.07214	2.46352	2.93107
	1.27418		1.46768	1.36496		1.29746		1.08967	1.38128		2.57164		2.55735	2.74624		CTRL total vs, PZD total	0,8879
	0.784012		1.39793			0.834075		1.41334			1.61809		2.81126			CTRL total vs, Shank3+/- total	0,0046	**
	1.16302		1.36901			1.10745		1.23964			2.27048		2.60865			CTRL total vs, Shank3-/- total	0,3395
	1.20746		1.18912			1.20195		1.23874			2.40941		2.42786
	1.03208					1.17382					2.2059
	1.05008					1.00778					2.05785
	1.07865					1.05682					2.13548
	1.13006					1.23559					2.36565
	0.947587					1.38431					2.3319
Mean value	1.05104	1.03752	1.21651	1.14532		1.11513	0.990337	1.23767	1.19666		2.16617	2.02785	2.45418	2.34199
Variance	0.027848	0.01143	0.0168956	0.0589338		0.0275527	0.0111146	0.0168906	0.0381873		0.0858381	0.0348382	0.0422776	0.171348
SD	0.166877	0.106911	0.129983	0.242763		0.16599	0.105426	0.129964	0.195416		0.292981	0.18665	0.205615	0.413942
SEM	0.0404736	0.0377988	0.0375228	0.0809209		0.0402585	0.0372736	0.0375174	0.0651385		0.0710584	0.0659907	0.059356	0.137981
																p-values
late	CTRL L	PZD L	Shank3+/- L	Shank3-/- L		CTRL R	PZD R	Shank3+/- R	Shank3-/- R		CTRL total	PZD total	Shank3+/- total	Shank3-/- total
	1.33211	1.01824	1.01351	1.09676		1.30039	1.06864	1.14345	0.9522		2.6325	2.08687	2.15696	2.04896		CTRL L vs, PZD L	>0,9999
	1.13119	1.21129	1.22209	1.12027		1.20814	1.28981	1.31153	1.26034		2.33932	2.5011	2.53361	2.38061		CTRL L vs, Shank3+/- L	>0,9999
	1.1808	0.979987	1.17067	1.13051		1.23851	0.944212	0.966037	1.42515		2.41931	1.9242	2.13671	2.55566		CTRL L vs, Shank3-/- L	>0,9999
	1.09789	1.14435	1.18125	1.22681		1.42909	1.13692	1.00924	1.37396		2.52697	2.28127	2.19049	2.60077
	1.07505	1.30534	1.27429	1.1826		1.30725	1.25798	1.49884	1.31603		2.3823	2.56331	2.77312	2.49863		CTRL R vs, PZD R	>0,9999
	1.21196	1.43471	1.20814	1.13186		1.08484	1.57016	1.20229	1.08844		2.2968	3.00487	2.41042	2.2203		CTRL R vs, Shank3+/- R	>0,9999
	1.2996	1.44315	1.47128	2.41065		1.30905	1.51436	1.48219	2.0448		2.60865	2.95751	2.95346	4.45545		CTRL R vs, Shank3-/- R	>0,9999
	1.22715	1.34708	1.14041	1.24695		1.37441	1.51256	1.16348	1.40681		2.60156	2.85964	2.30389	2.65376
	1.21939	1.3707	1.48871	1.61246		1.12252	1.38308	1.4076	1.77412		2.34191	2.75378	2.89631	3.38659		CTRL total vs, PZD total	>0,9999
	1.07527		1.5768			1.02668		1.5885			2.10195		3.1653			CTRL total vs, Shank3+/- total	>0,9999
	1.30579		1.58985			1.31288		1.35495			2.61866		2.9448			CTRL total vs, Shank3-/- total	0,096
	1.11431		1.49254			1.31175		1.30489			2.42606		2.79742
	1.25606					1.19306					2.44912
	1.24054					1.2285					2.46904
	1.28149					1.17866					2.46015
	1.23626					1.31107					2.54734
	1.28396					1.26506					2.54902
Mean value	1.20993	1.25054	1.31913	1.35099		1.24717	1.29752	1.28608	1.40465		2.4571	2.54806	2.60521	2.75564
Variance	0.0065869	0.0264176	0.0343166	0.16226		0.0101483	0.0421716	0.0347632	0.0978948		0.0181969	0.13236	0.118872	0.483832
SD	0.0811597	0.162535	0.185247	0.402814		0.100739	0.205357	0.186449	0.312881		0.134896	0.363813	0.344778	0.69558
SEM	0.0196841	0.0541784	0.0534763	0.134271		0.0244328	0.0684525	0.0538232	0.104294		0.0327171	0.121271	0.0995287	0.23186
Figure 3 (C)
Thalamus																p-values
early	CTRL L	PZD L	Shank3+/- L	Shank3-/- L		CTRL R	PZD R	Shank3+/- R	Shank3-/- R		CTRL total	PZD total	Shank3+/- total	Shank3-/- total
	9.23929	8.60074	8.16728	7.17829		9.38644	8.02485	8.38901	7.30687		18.6257	16.6256	16.5563	14.4852		CTRL L vs, PZD L	0,3106
	5.77733	9.77186	7.92112	7.76182		7.04565	9.21443	7.56619	7.59128		12.823	18.9863	15.4873	15.3531		CTRL L vs, Shank3+/- L	>0,9999
	7.61557	9.00191	8.6445	7.84237		7.44019	9.00945	8.1018	7.96995		15.0558	18.0114	16.7463	15.8123		CTRL L vs, Shank3-/- L	>0,9999
	8.38541	9.0504	8.95185	7.24961		8.54145	8.77534	8.59849	7.69129		16.9269	17.8257	17.5503	14.9409
	7.65506	8.39273	7.68476	8.00966		7.73921	8.02778	7.90065	7.92641		15.3943	16.4205	15.5854	15.9361		CTRL R vs, PZD R	0,8827
	7.46775	8.74328	8.55045	8.07829		7.46978	8.47147	8.70559	7.79119		14.9375	17.2148	17.256	15.8695		CTRL R vs, Shank3+/- R	>0,9999
	8.41725	8.36235	7.82336	8.75351		7.53896	8.41309	7.73235	8.74316		15.9562	16.7754	15.5557	17.4967		CTRL R vs, Shank3-/- R	>0,9999
	7.34603	8.42524	7.97445	7.4826		6.99199	7.65709	8.21779	7.2162		14.338	16.0823	16.1922	14.6988
	8.74204		8.37169	6.99075		8.72663		8.38834	6.96218		17.4687		16.76	13.9529		CTRL total vs, PZD total	0,0050	**
	8.84576		7.72099			8.48689		7.46753			17.3326		15.1885			CTRL total vs, Shank3+/- total	>0,9999
	9.63641		7.72403			8.65553		7.31374			18.2919		15.0378			CTRL total vs, Shank3-/- total	0,9269
	7.70209		7.21856			6.8877		6.93011			14.5898		14.1487
	7.87669					7.21823					15.0949
	8.32196					8.19855					16.5205
	7.71952					7.34681					15.0663
	8.60051					8.7957					17.3962
	7.28314					7.61411					14.8972
Mean value	8.03717	8.79356	8.06275	7.70521		7.88728	8.44919	7.94263	7.68872		15.9244	17.2427	16.0054	15.3939
Variance	0.756328	0.198554	0.220448	0.266451		0.53486	0.249091	0.278777	0.240487		2.30608	0.824162	0.925482	0.967679
SD	0.869671	0.445594	0.469519	0.516189		0.731341	0.49909	0.527993	0.490395		1.51858	0.907834	0.96202	0.983707
SEM	0.210926	0.157541	0.135538	0.172063		0.177376	0.176455	0.152419	0.163465		0.368309	0.320968	0.277711	0.327902
																p-values
late	CTRL L	PZD L	Shank3+/- L	Shank3-/- L		CTRL R	PZD R	Shank3+/- R	Shank3-/- R		CTRL total	PZD total	Shank3+/- total	Shank3-/- total
	9.4005	9.55181	8.70424	8.3133		9.08246	8.49881	8.86376	8.45966		18.483	18.0506	17.568	16.773		CTRL L vs, PZD L	0,1082
	8.22803	9.93848	9.27979	8.15377		7.43152	9.65419	8.80661	7.88659		15.6595	19.5927	18.0864	16.0404		CTRL L vs, Shank3+/- L	0,4606
	9.0279	8.61761	7.7229	7.79873		8.78557	7.57148	7.87568	7.70636		17.8135	16.1891	15.5986	15.5051		CTRL L vs, Shank3-/- L	0,1237
	8.74215	9.61549	8.26628	7.89367		8.67713	9.42266	8.11114	8.12565		17.4193	19.0381	16.3774	16.0193
	7.91437	9.459	7.81515	7.81954		8.95635	9.07369	7.59802	7.79074		16.8707	18.5327	15.4132	15.6103		CTRL R vs, PZD R	0,8027
	8.13038	10.207	8.9199	7.98154		8.05624	9.55069	8.49038	7.98604		16.1866	19.7577	17.4103	15.9676		CTRL R vs, Shank3+/- R	0,8875
	8.70998	10.1673	8.65958	7.65889		8.53774	9.75263	8.6859	7.78309		17.2477	19.9199	17.3455	15.442		CTRL R vs, Shank3-/- R	0,8377
	8.00752	8.79232	8.43289	7.76542		8.23522	7.99718	7.97445	7.89098		16.2428	16.7895	16.4073	15.6564
	8.96681	8.36145	7.93474	8.61086		9.12859	8.64416	7.82561	8.50028		18.0954	17.0056	15.7603	17.1111		CTRL total vs, PZD total	0,0009	***
	9.18911		7.6176			8.39509		7.51995			17.5842		15.1376			CTRL total vs, Shank3+/- total	0,0091	**
	9.45529		7.70591			8.99336		7.22408			18.4486		14.93			CTRL total vs, Shank3-/- total	0,0012	**
	8.39306		7.48249			7.58689		7.75148			15.9799		15.234
	8.80819					8.64045					17.4486
	8.75025					8.10956					16.8598
	9.04759					8.90269					17.9503
	8.42051					8.0658					16.4863
	8.6778					8.19247					16.8703
Mean value	8.6982	9.41227	8.21179	7.99952		8.45748	8.90727	8.06059	8.01437		17.1557	18.3195	16.2724	16.0139
Variance	0.201926	0.406841	0.312571	0.0834513		0.243561	0.5365	0.264859	0.075278		0.695266	1.7212	1.08896	0.295521
SD	0.449362	0.637841	0.559081	0.288879		0.493519	0.732462	0.514645	0.274368		0.833826	1.31194	1.04353	0.543619
SEM	0.108986	0.212614	0.161393	0.0962931		0.119696	0.244154	0.148565	0.0914561		0.202233	0.437315	0.301241	0.181206
